# Supplementary material for: Diversity of Interneurons in the Dorsal Striatum Revealed by Single-Cell RNA Sequencing and PatchSeq
Source: Cell Rep. 2018 Aug 24;24(8):2179–2190.e7. doi: 10.1016/j.celrep.2018.07.053 (PMC6117871; doi:10.1016/j.celrep.2018.07.053)
Supplement: Table S1. Genes Weights in the Latent Factor Analysis of Dataset B for the Three Largest Interneuron Clusters: Pthlh, Npy+Sst+, Th, Related to Figure 3 [file mmc2.xlsx]

## Sheet: Pthlh Cells
Pvalb	1.6996
Serpini1	0.33076
Kcnc1	0.30351
Slc24a2	0.24832
Cplx1	0.23168
Rab6b	0.20166
Dlgap1	0.17812
Pthlh	0.1762
Atp2a2	0.17503
Nkiras1	0.16486
Laptm4b	0.16244
Mgst3	0.14933
Spock3	0.14119
Sparcl1	0.13886
Atp1a3	0.13633
Bola2	0.1291
Gad1	0.12329
Ndufa10	0.11895
Syt1	0.11296
Nsf	0.11277
Sec11c	0.10886
Ctsb	0.10836
Cadps	0.10539
Dynll2	0.10437
Kif1a	0.095688
Chn1	0.09137
Stxbp1	0.084316
Cnr1	0.083989
Sncb	0.08345
Pdhb	0.082762
Kif5c	0.082705
Cyc1	0.078409
Ndufa9	0.076359
Idh3g	0.075709
Hspa5	0.075358
Dner	0.07474
Trappc2	0.072371
Psap	0.0698
Rabac1	0.067643
Prkar1a	0.066038
Phyhipl	0.065985
Ccnh	0.064982
Sod2	0.063676
Ndufv1	0.062442
Glrb	0.059873
Mrpl41	0.058937
Gde1	0.058188
Ier3ip1	0.057951
Cox6a2	0.05728
Ndufs8	0.055091
Syngr1	0.055032
Cltc	0.054052
Serf2	0.053344
Thy1	0.053052
Oxr1	0.051291
Tcf25	0.051142
Abat	0.050858
Suclg1	0.049417
Tomm5	0.042679
Slc8a1	0.04255
Uba52	0.040524
Dnajc15	0.039059
Nxph1	0.038236
Vstm2a	0.035835
Fabp3	0.034681
Fkbp2	0.032852
Oxct1	0.030445
Edil3	0.029664
Srp9	0.028639
Lamtor5	0.026207
Prkacb	0.025472
Polr2l	0.024558
Timm23	0.02439
Clcn3	0.024194
Pja2	0.022844
Rab14	0.020907
Canx	0.020766
Mrpl42	0.019369
Txnl4a	0.019188
Tmem147	0.018637
Tm2d1	0.01858
Iscu	0.016605
Ndufb3	0.016226
BC002163_loc1	0.014696
Cox17	0.014316
Ndufs2	0.013838
Sv2a	0.013751
Prkcb	0.013525
Gpr83	0.012882
Mtx2	0.010156
Rab6a	0.0079353
Kit	0.0062163
Gria1	0.0053044
Dad1	0.0048601
Ctsl	0.0048457
Uqcrb	0.004803
Timm17a	0.0027777
Syp	0.0025627
Mrps33	0.00061273
Rpl36al	0.00031809
Naa20	-6.1251e-05
Tmem59	-0.0016342
Mrps14	-0.0018521
Uqcrc2	-0.0052284
Rab2a	-0.0058649
Uchl3	-0.0067679
Ndrg3	-0.0077837
Psma5	-0.0080191
Snhg11	-0.0093365
Psmd12	-0.011514
Mrpl17	-0.011711
Slc6a1	-0.012118
Ube2v2	-0.013971
Mrps36	-0.014935
Gstm5	-0.017155
Fam162a	-0.019171
Syt11	-0.02064
Sptan1	-0.020748
Gpi1	-0.022496
D8Ertd738e	-0.023831
Acot13	-0.02416
Slc12a5	-0.024532
Romo1	-0.024613
Lgi1	-0.025693
Igfbp4	-0.032879
Ywhaq	-0.03404
Tspyl4	-0.0346
Psma2	-0.036909
Psma6	-0.037561
Vamp2	-0.038644
Gapdh	-0.040032
Sar1b	-0.040074
Napb	-0.040085
Hcfc1r1	-0.040308
Klc1	-0.041891
Ddx24	-0.042665
Eif2s2	-0.043229
Kifap3	-0.044067
Lamtor2	-0.044316
Uqcc2	-0.045043
Swi5	-0.046647
Timm13	-0.048571
Psmc4	-0.051708
Psmd14	-0.053122
Hsp90b1	-0.053262
Psmc5	-0.055034
2410015M20Rik	-0.056006
Maged1	-0.056244
Rnf14	-0.057142
Capza2	-0.057892
Emc2	-0.058155
Mrpl33	-0.058598
Tbcb	-0.059391
Ppp1cc	-0.060984
Crtac1	-0.06117
0610009B22Rik	-0.061601
Tceb1	-0.06177
Higd2a	-0.063906
0610009D07Rik	-0.063951
Syngr3	-0.064306
Vapa	-0.064676
Rps24	-0.064785
Clta	-0.064836
Napa	-0.064853
Mrps24	-0.070613
1110001J03Rik	-0.070713
Nrcam	-0.072763
Pfdn1	-0.072954
Actb	-0.073403
Psmb2	-0.07432
Dclk1	-0.074564
Sod1	-0.075969
Gtf2h5	-0.076864
Map1lc3a	-0.078654
Pdcd5	-0.079934
Ube2b	-0.080948
Trim2	-0.082901
Deb1	-0.083539
1810037I17Rik	-0.085828
Arxes1	-0.086049
Spcs2	-0.087796
Nrxn3	-0.09005
Slirp	-0.090924
Rps14	-0.091846
Vbp1	-0.096183
Dpysl2	-0.096437
Jkamp	-0.098895
Serp2	-0.10224
Supt4a	-0.10479
Dnajb6	-0.10813
Pfn1	-0.10839
Chchd1	-0.1089
Etv1	-0.10902
Eef1b2	-0.11097
Arl3	-0.11423
Kif1b	-0.11462
Trappc2l	-0.1167
A730098P11Rik	-0.11674
Pfdn2	-0.11762
Ubc	-0.12459
Eif5	-0.12487
Zcrb1	-0.12614
Denr	-0.12972
Impact	-0.13302
Pcnp	-0.1399
Anapc13	-0.14583
Celf4	-0.15569
Wbp5	-0.15668
Scp2	-0.16074
Ensa	-0.16565
Tuba1b	-0.17252
Tcf4	-0.17495
Phpt1	-0.18367
Lhx6	-0.18799
Pja1	-0.20389
Gprasp1	-0.21365
Hnrnpa2b1	-0.21572
Ppp1r1a	-0.22891
Epha4	-0.23224
Necab1	-0.23281
Sarnp	-0.23376
Hmgn3	-0.24848
Chmp2a	-0.25564
Atxn7l3b	-0.26664
Rgs4	-0.29716
Cxx1c	-0.29938
Rit2	-0.30945
Snrnp27	-0.31175
Cyb5	-0.32458
Sst	-0.33257
H2afv	-0.35739
Caly	-0.37904
Npy	-0.55501
Bex4	-0.62325
Crabp1	-0.66838
marker-GFP	-1.0214
Synpr	-1.4278
Nnat	-1.5769

## Sheet: Th Cells
Gal	2.612
Nnat	1.0877
Rgs4	0.8227
Trh	0.82237
Rgs10	0.62339
Fabp3	0.31335
Celf4	0.29058
Arl2	0.23728
Map1lc3a	0.2041
Iscu	0.17414
Prkar1a	0.17196
Ube2b	0.16667
Mgst3	0.16534
Cyc1	0.16387
Th	0.16035
Rgs17	0.1575
BC002163_loc1	0.15644
Cplx1	0.15171
Acly	0.14744
Serp2	0.1386
Sst	0.13527
Impact	0.13475
Uba52	0.13095
Lrpap1	0.13014
Klc1	0.1276
Mrps36	0.12013
Cstb	0.1197
Gprasp2	0.11403
Idh3g	0.11249
Nsg1	0.10824
Zcchc12	0.10492
Tceb1	0.10436
Syt11	0.10167
Swi5	0.098212
A030009H04Rik	0.097625
Gpi1	0.093274
Vapa	0.091909
Tspyl4	0.091709
Ppa1	0.090302
Gad1	0.089948
Suclg1	0.086993
Tmem50a	0.085664
Sncb	0.085321
Romo1	0.084799
Tmem66	0.082283
Lamtor2	0.080177
Dynll2	0.079965
Gstm5	0.076517
Zcrb1	0.075667
Nsf	0.075033
Cd47	0.071739
Ubc	0.069247
A730098P11Rik	0.069085
Cox17	0.067308
Srp9	0.066852
Gm6682	0.066428
Rit2	0.065596
Timm17a	0.061622
Spcs2	0.060553
Hsp90b1	0.059171
Nrxn3	0.058877
Trmt112	0.056976
Lhx6	0.05586
Dpysl2	0.053617
Ahi1	0.047022
Atp1a3	0.046711
Gm12191	0.046311
Syp	0.043673
Kit	0.042482
D8Ertd738e	0.040988
Tm2d3	0.038832
Atp2a2	0.03851
Ywhaq	0.037634
Gabarap	0.036406
Psmb4	0.035376
Gaa	0.035272
Laptm4b	0.034509
Ndufs2	0.031372
Rps23	0.029608
Psmc5	0.02858
Timm13	0.028387
Slc6a1	0.028111
Uqcrc2	0.027074
Sarnp	0.026667
Uqcc2	0.02612
Maged1	0.025839
Tmem59	0.022902
Dnajb6	0.022176
Tuba1b	0.017961
Pfdn2	0.016878
Gap43	0.015296
Rab2a	0.015222
Wbp5	0.013457
Psmb2	0.013318
Cxx1c	0.013316
Pcsk1n	0.012096
Rpl19	0.0108
Arl3	0.0094151
Higd2a	0.0093609
Gprasp1	0.0080585
Nudc	0.0074583
Nenf	0.0020004
Capza2	0.00072324
Clta	-0.00066717
Psma2	-0.00099558
Prnp	-0.0033487
Jkamp	-0.0044527
Rpl8	-0.0050303
Rpl23a	-0.0062649
Hspa5	-0.009051
Deb1	-0.0092355
Arxes1	-0.01948
Arl6ip1	-0.019954
Sod1	-0.020787
Pja2	-0.022875
1500011B03Rik	-0.02998
Cxx1b	-0.033358
Anapc11	-0.033935
Vti1b	-0.033951
Fkbp2	-0.035217
Pcmt1	-0.036704
Pfdn1	-0.03878
Gtf2h5	-0.040885
Gapdh	-0.043928
Polr2l	-0.04563
Mrps33	-0.053647
Snx3	-0.054804
Capzb	-0.060573
Tbcb	-0.069653
Npm1	-0.070806
Ctsb	-0.071581
Rabac1	-0.079518
Nhp2l1	-0.080292
Sec11c	-0.082938
Fis1	-0.08732
Syt4	-0.090304
Rab6a	-0.097777
Rps24	-0.098287
Ndufs8	-0.10278
Ccdc124	-0.10849
Cplx2	-0.11161
Phyhipl	-0.11779
6330403K07Rik	-0.11828
Serf2	-0.11906
Snhg11	-0.12018
Caly	-0.12736
Nkiras1	-0.12871
Bmyc	-0.14217
Uchl3	-0.14518
Eef1b2	-0.15221
Dynll1	-0.15915
Thy1	-0.16893
Rps14	-0.18403
Snca	-0.27574
Crabp1	-0.33768
Sparcl1	-0.35813
Htr3a	-0.50508
Synpr	-0.62872
marker-GFP	-0.63401
Crtac1	-0.64391

## Sheet: Npy Sst Cells
Table S1. Genes weights in the latent factor analysis of Dataset B for the three largest interneuron clusters: Pthlh, Npy+Sst+, Th. Related to Figure 3.
Npy	0.28418
Chodl	0.15062
Ptn	0.11429
Hhip	0.097504
Tacr1	0.049636
Sst	0.031078
Synpr	-0.062424
Nnat	-0.073607
Pam	-0.09902
Ralyl	-0.10641
Nell2	-0.111
Fxyd6	-0.14097
Col25a1	-0.16962
Cygb	-0.17303
Gap43	-0.18713
Lmo4	-0.18756
Fis1	-0.19039
Lhx6	-0.20321
Dynll1	-0.21469
Syt1	-0.21985
Tuba1b	-0.22688
Dad1	-0.22879
6330403K07Rik	-0.23427
Rab3b	-0.2427
Zcchc12	-0.25336
Iscu	-0.25998
Nme2	-0.26436
Maged1	-0.27717
Celf4	-0.28106
Gm6682	-0.32301
Nenf	-0.32609
Caly	-0.32971
Crhbp	-0.33484
Spcs2	-0.33786
Stmn1	-0.33831
Syt11	-0.34554
Uqcc2	-0.34968
Lrpap1	-0.35271
Sec11c	-0.36142
Pfdn2	-0.36952
Psmb2	-0.37414
Gprasp1	-0.38047
1810037I17Rik	-0.38242
Romo1	-0.3861
Gaa	-0.39156
Impact	-0.39689
Trappc2l	-0.40102
Hsp90b1	-0.40519
Fkbp2	-0.4129
Rpl36al	-0.41457
Wbp5	-0.41465
Sod1	-0.42235
Cox17	-0.43467
Eif2s2	-0.43647
Ier3ip1	-0.44363
Capza2	-0.44417
Zcrb1	-0.4495
Ahi1	-0.47064
Slirp	-0.47284
Arl3	-0.48554
Spock3	-0.48578
Timm17a	-0.48971
Pdcd5	-0.50639
Swi5	-0.50792
Trmt112	-0.5109
Mrps33	-0.51178
Tceb1	-0.53735
Mrps36	-0.54287
Rps9	-0.55216
Snhg11	-0.56288
Mrps14	-0.58875
Uchl3	-0.75501
Gad1	-0.76668
Calb1	-1.348
Tac1	-1.8291
Rbp4	-3.1815
