# Supplementary material for: Diversity of Interneurons in the Dorsal Striatum Revealed by Single-Cell RNA Sequencing and PatchSeq
Source: Cell Rep. 2018 Aug 24;24(8):2179–2190.e7. doi: 10.1016/j.celrep.2018.07.053 (PMC6117871; doi:10.1016/j.celrep.2018.07.053)
Supplement: Table S2. Genes Correlated with Pvalb Expression in the Pthlh Population (Dataset B, Spearman’s Rank Correlation Coefficient), Related to Figure 4 [file mmc3.xlsx]

## Sheet: Sheet1
Table S2. Genes correlated with Pvalb expression in the Pthlh population (Dataset B, Spearman’s rank correlation coefficient). Related to Figure 4.
Results from Spearman’s rank correlation coefficient test used in Figure 4C,expression within the Pthlh cluster (1313 cells)
showing genes that are correlated (rho>0.15) and anti-correlated (rho<-0.15) with Pvalb, acquired from Dataset B.
correlated (rho>0.15), anti-correlated (rho<-0.15)
padj: adjusted p-value
Pvalb correlated genes
Genes	rho	p	padj
Caln1	0.334462	4.2e-32	1.57e-28
Kcna2	0.260419	1.14e-19	2.14e-16
Kcnc1	0.238952	1.02e-16	1.27e-13
Cplx1	0.224571	6.73e-15	5.59e-12
Kcna1	0.212634	1.77e-13	1.2e-10
Slc24a2	0.198946	5.94e-12	3.41e-09
Kcnab1	0.195002	1.56e-11	8.33e-09
Scn1b	0.1913	3.8e-11	1.89e-08
Sparcl1	0.187429	9.46e-11	4.41e-08
Serpini1	0.185024	1.65e-10	7.25e-08
Gabrd	0.177225	9.54e-10	3.96e-07
Spock3	0.168557	6.12e-09	2.08e-06
Dlgap1	0.165777	1.09e-08	3.54e-06
Cadps	0.159731	3.69e-08	1.1e-05
Epb4.1l1	0.157742	5.47e-08	1.57e-05
Gad1	0.156124	7.49e-08	1.93e-05
Atp2a2	0.156282	7.27e-08	1.93e-05
Hs3st2	0.152175	1.59e-07	3.4e-05
Ifitm10	0.15221	1.58e-07	3.4e-05
A330070K13Rik	0.148004	3.47e-07	7e-05
Rgs7bp	0.147791	3.61e-07	7.09e-05
Rab6b	0.147266	3.97e-07	7.61e-05
Laptm4b	0.146206	4.82e-07	9e-05
Kif5c	0.142873	8.77e-07	0.000155895
Ppm1l	0.142467	9.42e-07	0.000163634
Luzp2	0.141161	1.19e-06	0.000201326
Nrip3	0.138852	1.77e-06	0.000278907
Hapln4	0.137136	2.38e-06	0.000362856
Slc2a13	0.135885	2.94e-06	0.000431273
Rcan2	0.133538	4.37e-06	0.000615253
Nceh1	0.133161	4.65e-06	0.000631231
Lynx1	0.133177	4.64e-06	0.000631231
Kazn	0.132858	4.89e-06	0.000651842
Ubash3b	0.130812	6.84e-06	0.000851635
Eno2	0.130338	7.39e-06	0.000890223
Clstn2	0.129335	8.69e-06	0.00103062
Lgmn	0.129172	8.92e-06	0.00104153
Scn1a	0.127765	1.12e-05	0.00124667
Nsf	0.127923	1.09e-05	0.00124667
Slc32a1	0.127399	1.19e-05	0.00130217
Ctsd	0.126991	1.26e-05	0.00136926
Cadm2	0.125024	1.72e-05	0.00181336
Osbpl1a	0.124441	1.89e-05	0.00185429
Vstm2b	0.124511	1.87e-05	0.00185429
Sec14l1	0.124099	1.99e-05	0.00190674
Pfkm	0.121477	2.98e-05	0.00274689
Scn8a	0.120779	3.31e-05	0.00301656
Syn1	0.118667	4.55e-05	0.00390353
Isca1	0.114583	8.27e-05	0.00643228
Stxbp1	0.114632	8.21e-05	0.00643228
Ctsb	0.114363	8.53e-05	0.00657132
Rab6a	0.113836	9.2e-05	0.0069439
Setd7	0.11182	0.000122555	0.00871771
Hspa9	0.111144	0.000134746	0.00931869
Oxr1	0.11057	0.000146015	0.0100053
Chn1	0.110467	0.000148114	0.0100145
Dynlt3	0.109669	0.000165465	0.0107466
Prkar1a	0.109085	0.000179351	0.0112569
Inpp4b	0.108588	0.000192024	0.0119519
Map4	0.105058	0.000309328	0.0172757
Ttll7	0.101373	0.000501129	0.0254621
Ngf	0.101057	0.000521895	0.0261613
Copg1	0.10106	0.000521702	0.0261613
Haghl	0.100883	0.000533715	0.0263792
Bola2	0.100892	0.000533043	0.0263792
Nkiras1	0.100534	0.00055805	0.0266352
Commd6	0.0989692	0.000680728	0.0311924
Syngr1	0.0989705	0.000680613	0.0311924
Rbm18	0.0988493	0.000691086	0.0312133
Snap91	0.0988797	0.00068845	0.0312133
Nxph1	0.0981752	0.000752124	0.0332403
Etnk1	0.0980901	0.000760171	0.0333983
Man1c1	0.0973449	0.000834164	0.0358067
Ndufa9	0.0962718	0.000952496	0.0388754
Mrpl41	0.0956879	0.00102322	0.0408687
Slc8a1	0.0954639	0.00105162	0.0417796
Tmem65	0.0952989	0.001073	0.0424035
Auh	0.0951435	0.00109351	0.0429866
Ankrd29	0.0948221	0.00113707	0.0440041
Cacng2	0.0945561	0.00117432	0.044915
Abat	0.0941963	0.00122652	0.0458043
Man1a2	0.0930288	0.00141097	0.0497785
Pvalb anticorrelated genes
Crabp1	-0.269529	5.27e-21	1.31e-17
Caly	-0.239479	8.68e-17	1.27e-13
Bex4	-0.238169	1.29e-16	1.37e-13
Nnat	-0.231484	9.29e-16	8.68e-13
Zcchc12	-0.223615	8.81e-15	6.58e-12
Pnck	-0.204214	1.58e-12	9.84e-10
Cplx2	-0.17431	1.8e-09	6.73e-07
Fxyd6	-0.17454	1.71e-09	6.73e-07
Marcksl1	-0.173884	1.97e-09	7.02e-07
Gap43	-0.164377	1.45e-08	4.52e-06
Cxx1c	-0.156141	7.47e-08	1.93e-05
Ly6h	-0.154934	9.42e-08	2.27e-05
Ldha	-0.154994	9.32e-08	2.27e-05
Plk2	-0.154595	1.01e-07	2.35e-05
Gpc3	-0.152503	1.5e-07	3.39e-05
Htr3a	-0.1505	2.18e-07	4.53e-05
Cd200	-0.144683	6.34e-07	0.000115569
Nono	-0.140024	1.45e-06	0.000240161
1500004A13Rik	-0.139832	1.5e-06	0.000242923
Qpct	-0.138789	1.79e-06	0.000278907
Dusp26	-0.136264	2.76e-06	0.000412501
Necab1	-0.134235	3.89e-06	0.000558242
Rpl39	-0.132267	5.39e-06	0.000682218
Hpcal4	-0.132314	5.35e-06	0.000682218
Synpr	-0.132404	5.27e-06	0.000682218
Cadm1	-0.130466	7.24e-06	0.00088614
Rpl18	-0.127812	1.11e-05	0.00124667
Tuba1b	-0.124936	1.75e-05	0.00181336
Tceal3	-0.124983	1.74e-05	0.00181336
Snca	-0.124362	1.91e-05	0.00185429
Cbx3	-0.124447	1.89e-05	0.00185429
E030019B13Rik	-0.12461	1.84e-05	0.00185429
Cyb5	-0.123314	2.25e-05	0.00212562
Tmem50a	-0.122395	2.59e-05	0.00241774
Ier2	-0.120066	3.69e-05	0.00331869
Junb	-0.119805	3.84e-05	0.00337039
Gng10	-0.119869	3.8e-05	0.00337039
Ankrd10	-0.119021	4.31e-05	0.00374573
Tsen34	-0.118021	5e-05	0.00419967
Spint2	-0.118043	4.99e-05	0.00419967
Acad9	-0.117672	5.27e-05	0.0043729
Hmgn2	-0.116524	6.24e-05	0.00511941
Ccdc85b	-0.116258	6.49e-05	0.00526489
Polr2b	-0.115561	7.18e-05	0.00576441
Rit2	-0.115427	7.32e-05	0.00581517
Psme1	-0.114193	8.75e-05	0.00666521
Penk	-0.113456	9.72e-05	0.00718609
Hdac11	-0.113473	9.69e-05	0.00718609
Sp9	-0.112845	0.000106007	0.00776239
Nme3	-0.112226	0.000115727	0.00839189
Pde2a	-0.111929	0.000120683	0.00866713
Thyn1	-0.111747	0.000123807	0.00872375
Ensa	-0.111547	0.000127352	0.00888967
Map1lc3a	-0.110433	0.000148829	0.0100145
Gng2	-0.109985	0.000158373	0.0105615
Fam120aos	-0.109818	0.000162081	0.0107131
Ttc9b	-0.109727	0.000164152	0.0107466
Camkv	-0.109343	0.000173095	0.0111452
Ly6e	-0.109184	0.000176924	0.0111987
Eif6	-0.109199	0.000176551	0.0111987
Pkia	-0.108485	0.000194765	0.0120223
Ndrg2	-0.108098	0.000205332	0.0125707
Dusp1	-0.108015	0.000207683	0.0126113
Tbrg1	-0.107027	0.00023752	0.0143067
Ctxn1	-0.106652	0.00024985	0.014929
Gmcl1	-0.106176	0.000266398	0.0157915
Wdr45	-0.106032	0.000271603	0.0159733
E130309F12Rik	-0.105664	0.000285292	0.0166472
Pithd1	-0.105526	0.00029064	0.0166984
Ppp1ca	-0.10558	0.000288535	0.0166984
Parp2	-0.105448	0.000293653	0.0167427
Nrsn2	-0.105043	0.000309941	0.0172757
Acat1	-0.105115	0.000306978	0.0172757
Ilf2	-0.104668	0.000325775	0.0180238
Efna5	-0.104058	0.000353117	0.0193928
Pvrl1	-0.102616	0.000426584	0.0230881
Cbln4	-0.102672	0.000423516	0.0230881
Ift27	-0.102426	0.000437253	0.0234952
Ciao1	-0.101889	0.000468801	0.0248332
Hmgb1	-0.101899	0.000468182	0.0248332
Snx10	-0.101725	0.000478839	0.0248365
Acaa1a	-0.101752	0.000477225	0.0248365
Tmem129	-0.101802	0.000474103	0.0248365
Ddrgk1	-0.101435	0.000497138	0.0254323
Fam210b	-0.101445	0.000496469	0.0254323
Bri3	-0.100786	0.00054037	0.0263792
Hn1	-0.100795	0.000539708	0.0263792
Cxx1a	-0.100509	0.000559877	0.0266352
2510002D24Rik	-0.10053	0.000558393	0.0266352
Gm5424	-0.10053	0.000558382	0.0266352
Vps25	-0.100379	0.000569232	0.0269088
2210016L21Rik	-0.0994857	0.000637718	0.0299567
B3galt6	-0.099143	0.000665959	0.0310878
Arhgdia	-0.0989844	0.000679426	0.0311924
Ccnd3	-0.0988191	0.000693721	0.0312133
Nrep	-0.098371	0.000733899	0.0328233
Xxylt1	-0.0981945	0.000750314	0.0332403
Fam177a_loc2	-0.0978394	0.00078436	0.0342596
Samm50	-0.0975524	0.000812916	0.0353004
Calcoco1	-0.0973853	0.000829988	0.0358067
Itfg2	-0.0971628	0.000853231	0.0364159
Fstl5	-0.0969609	0.000874846	0.0369165
Fbxl4	-0.0969892	0.000871789	0.0369165
Nrtn	-0.096865	0.000885286	0.0371472
Tmem222	-0.0965718	0.000917937	0.0378788
2610524H06Rik	-0.0965821	0.000916767	0.0378788
Gsta4	-0.0966067	0.000913999	0.0378788
Actl6b	-0.0963322	0.000945436	0.0387992
Sfxn1	-0.0962091	0.000959862	0.0389631
Vat1l	-0.096143	0.000967695	0.0390687
Rpl7l1	-0.0958138	0.00100758	0.0404602
2700094K13Rik	-0.0950876	0.00110096	0.0430529
Coq4	-0.094881	0.00112896	0.0439178
Lrrc3b	-0.0945257	0.00117865	0.044915
Frmd4a	-0.0945795	0.00117101	0.044915
Dap3	-0.0943684	0.00120129	0.0455455
Polr3h	-0.0943016	0.00121104	0.0456829
Cacna2d3	-0.0942258	0.00122217	0.0458043
Mtmr2	-0.0941093	0.00123945	0.046057
Anapc4	-0.0939502	0.00126344	0.0467159
Agpat4	-0.0936832	0.00130466	0.047075
Pqbp1	-0.0937107	0.00130036	0.047075
Ssr2	-0.0937371	0.00129624	0.047075
Timmdc1	-0.0937552	0.00129342	0.047075
Phb2	-0.0937686	0.00129134	0.047075
Letmd1	-0.0935622	0.00132374	0.0475337
Sox1	-0.0931708	0.00138725	0.0495758
Mmd2	-0.0930173	0.00141291	0.0497785
Calb1	-0.093027	0.00141127	0.0497785
