# Supplementary material for: Diversity of Interneurons in the Dorsal Striatum Revealed by Single-Cell RNA Sequencing and PatchSeq
Source: Cell Rep. 2018 Aug 24;24(8):2179–2190.e7. doi: 10.1016/j.celrep.2018.07.053 (PMC6117871; doi:10.1016/j.celrep.2018.07.053)
Supplement: Table S4. Results of Pairwise Comparison of Pvalb-Expressing Cells from Cortex and Striatum Using Wilcoxon Rank Sum Test, Related to Figure 6 [file mmc4.xlsx]

## Sheet: Sheet1
Table S4. Results of pairwise comparison of Pvalb expressing cells from cortex and striatum using Wilcoxon rank sum test. Related to Figure 6.
Results of pairwise comparison of Pvalb expressing cells from cortex and striatum using Wilcoxon rank sum test (Fig. 6c).
Genes with a fold change>2 (both directions) and p-adjust<0.05 are included and ordered based on fold change (Striatum vs Cortex).
Genes with a positive log2 (fold change) are significantly higher expressed in striatal Pvalb expressing cells while genes with a negative log2 (fold change) are significantly higher expressed in cortical Pvalb+ cells.
gene	Fold Change	log 2 Fold Change	q-value
	(Striatum vs Cortex)	(Striatum vs Cortex)
Igfbp4	24	4.58	2.86e-20	Insulin pathway
Pcp4	23	4.52	2.08e-10	synaptic plasticity
Gpr83	22	4.46	2.5e-21	PEN receptor interacts with Ghrelin receptor?
Pthlh	21.4	4.42	1.34e-28
Cox6a2	20	4.32	4.59e-29	Mitochondrial (respiratory chain).
Kit	19	4.25	2.48e-16	receptor tyrosine kinase
Epha4	16.5	4.04	3.25e-17	neuron glia interaction modulating LTP
Pvalb	14.5	3.86	1.43e-19	Ca-binding
Crabp1	12.5	3.64	1.26e-17	RA-binding
Rgs4	9.49	3.25	5.05e-13
Nxph1	9.49	3.25	6.45e-15
Hapln1	9	3.17	1.13e-16
Etv1	8	3	5.48e-20
Crtac1	7.5	2.91	5.86e-17
Gabrd	7	2.81	9.52e-18
Mafb	6.48	2.7	5.82e-12
Thsd7a	6	2.58	9.07e-12
Lgi1	5.5	2.46	2.38e-14
Adora1	5	2.32	2.8e-08
Fam19a2	5	2.32	3.96e-10
Ajap1	5	2.32	6.97e-15
Caln1	5	2.32	1.67e-16
Trps1	5	2.32	3.83e-19
Adamts5	5	2.32	3.7e-29
Adcy1	4.5	2.17	2.14e-11
Cacna2d2	4.47	2.16	1.2e-09
Slc4a4	4.47	2.16	1.08e-13
Hs3st2	4.47	2.16	9.8e-29
Scg2	4.29	2.1	2.01e-09
Kcnab1	4.24	2.08	5.43e-12
Nfix	4	2	9.31e-05
Lin7a	4	2	4.45e-05
Tmem151b	4	2	3.86e-05
Prkcb	4	2	1.94e-07
2017-09-15	4	2	1.18e-07
Lhx6	4	2	8.95e-10
Iqsec3	4	2	3.6e-10
Lamb1	4	2	5.43e-12
Pde1b	4	2	1.02e-12
Hpcal1	4	2	3.19e-13
Grem2	4	2	1.75e-14
Ppm1l	4	2	3.89e-16
Chml	4	2	2.89e-19
Il1rapl2	4	2	4.53e-24
Moxd1	4	2	2.34e-26
Ramp3	4	2	5.82e-28
Ncald	3.87	1.95	6.53e-09
Nrcam	3.87	1.95	7.66e-14
Arhgap5	3.74	1.9	1.39e-08
Epha7	3.46	1.79	1.54e-05
Tiam1	3.46	1.79	3.12e-10
Megf11	3.46	1.79	9.29e-13
Nrsn1	3.4	1.77	8.73e-07
Gria4	3.33	1.74	1.38e-09
Luzp2	3.24	1.7	9.32e-09
Osbpl3	3	1.58	0.0363
Dexi	3	1.58	0.0171
Hlf	3	1.58	0.00809
Kcnip4	3	1.58	0.00657
Pcdh8	3	1.58	0.00453
Cd24a	3	1.58	0.00226
Fam84a	3	1.58	0.00182
Hrh3	3	1.58	0.000523
Mdga2	3	1.58	0.000378
Nefh	3	1.58	0.000362
Fam81a	3	1.58	0.000144
Ttc39b	3	1.58	0.000127
Bcl11b	3	1.58	8.75e-05
Plxna1	3	1.58	5.91e-05
9630033F20Rik	3	1.58	6.19e-06
Kcna1	3	1.58	9.29e-07
Slc8a1	3	1.58	8.89e-07
Amotl1	3	1.58	1.88e-07
Srrm4	3	1.58	1.31e-07
Gjd2	3	1.58	5.84e-08
Arl4a	3	1.58	3.34e-08
Arap2	3	1.58	2.76e-08
Sox6	3	1.58	1.67e-08
Inpp5j	3	1.58	1.39e-08
Fjx1	3	1.58	9.22e-09
Cacna1a	3	1.58	7.63e-09
Clstn2	3	1.58	6.79e-09
Fam210b	3	1.58	4.84e-09
Kcnj12	3	1.58	1.93e-10
Pla2g7	3	1.58	2.61e-11
Pcdh15	3	1.58	8e-14
Opn3	3	1.58	4.28e-22
St18	3	1.58	1.33e-25
Cox8b	3	1.58	5.23e-26
Sparcl1	2.95	1.56	2.39e-06
Dlgap1	2.83	1.5	1.36e-09
Ppargc1a	2.74	1.45	0.000232
Sec14l1	2.74	1.45	5.41e-07
Tmsb4x	2.67	1.42	0.00018
Klhl13	2.5	1.32	0.000549
Hcn1	2.5	1.32	6.13e-05
Srgap3	2.5	1.32	1.73e-05
Mef2a	2.5	1.32	6.87e-10
Egln1	2.45	1.29	0.0238
Syt3	2.45	1.29	0.00961
Camk1	2.45	1.29	0.00602
Sptb	2.45	1.29	0.00129
Hapln4	2.45	1.29	1.37e-05
Sertm1	2.45	1.29	1.87e-07
Lgr5	2.45	1.29	1.68e-22
Cplx1	2.38	1.25	1.35e-05
Chchd10	2.37	1.25	2.95e-05
Mpc2	2.33	1.22	0.000307
Prkacb	2.33	1.22	0.000248
Opcml	2.33	1.22	9.83e-05
Fh1	2.33	1.22	5.82e-05
Camk2a	2.33	1.22	1.61e-05
Olfm1	2.33	1.22	1.63e-06
Ndufa4	2.25	1.17	1.31e-05
Kcnc1	2.25	1.17	5.92e-07
Ldhb	2.19	1.13	3.76e-06
Ppp1cc	2.16	1.11	9.58e-07
Kcna2	2.1	1.07	0.00245
Atp5g1	2.06	1.04	0.000911
Phf12	2	1	0.0499
Amer2	2	1	0.0456
Kirrel3	2	1	0.0444
Snhg4	2	1	0.0435
Kcnt1	2	1	0.043
2810008D09Rik	2	1	0.0414
Sema4g	2	1	0.0408
Mtss1l	2	1	0.0368
Usp25	2	1	0.0358
Vwc2	2	1	0.0357
AU041133	2	1	0.0343
Slc25a33	2	1	0.0332
Ctsz	2	1	0.0319
Lgi2	2	1	0.0309
Syt7	2	1	0.0308
Pptc7	2	1	0.0294
Spsb3	2	1	0.0287
Tmtc4	2	1	0.0271
Flrt3	2	1	0.0263
Thrb	2	1	0.0258
Nol3	2	1	0.0249
Mpped2	2	1	0.0232
Mfsd4	2	1	0.0232
Sh3rf3	2	1	0.0218
Stac2	2	1	0.0216
Igsf3	2	1	0.0198
Matn2	2	1	0.0197
Esrra	2	1	0.0195
Eef1a2	2	1	0.0192
Pik3r3	2	1	0.0187
Bcr	2	1	0.0187
Fndc5	2	1	0.0171
Galnt9	2	1	0.0164
Iffo1	2	1	0.0136
Abhd3	2	1	0.0133
Adrbk2	2	1	0.0122
Ephx4	2	1	0.0121
Trio	2	1	0.0114
Frmd5	2	1	0.0114
Nfib	2	1	0.011
Ank1	2	1	0.0102
Gpr22	2	1	0.00979
Gm13629	2	1	0.00916
Ass1	2	1	0.00899
Auts2	2	1	0.00883
Dek	2	1	0.00681
Mum1l1	2	1	0.00646
Kcnab3	2	1	0.00634
Slc24a2	2	1	0.00628
Wbscr17	2	1	0.00564
Galnt13	2	1	0.00538
Fam57b	2	1	0.00514
Dusp6	2	1	0.0044
Mfhas1	2	1	0.0043
Sgpl1	2	1	0.00412
Usp2	2	1	0.00389
Gpd1	2	1	0.00387
Adam23	2	1	0.00377
Kcnip2	2	1	0.0032
Grip1	2	1	0.00283
2300009A05Rik	2	1	0.00218
Parm1	2	1	0.00196
Rell2	2	1	0.00191
Myh14	2	1	0.0016
Plxna4	2	1	0.00132
Shisa7	2	1	0.00132
Man1c1	2	1	0.00109
Cap2	2	1	0.000998
Tmod1	2	1	0.000911
Scrt1	2	1	0.000842
Kcnc3	2	1	0.00081
Edil3	2	1	0.000719
Gng7	2	1	0.000648
Lgi3	2	1	0.000618
Nek7	2	1	0.000568
Iqsec1	2	1	0.000527
2610100L16Rik	2	1	0.000363
Trpc3	2	1	0.000349
Ddx26b	2	1	0.000328
Celf2	2	1	0.000319
Ptprg	2	1	0.000259
Nudt4	2	1	0.000199
Efna5	2	1	0.000113
Kcnma1	2	1	0.000106
Trmt2b	2	1	0.0001
Osbpl1a	2	1	9.43e-05
Skp2	2	1	9.31e-05
Nkain1	2	1	7.98e-05
Fam124a	2	1	6.14e-05
Pak6	2	1	5.39e-05
Pde9a	2	1	2.34e-05
Etv5	2	1	2.18e-05
Vstm2b	2	1	1.73e-05
Rhobtb2	2	1	1.63e-05
Adssl1	2	1	1.25e-05
Cdca7	2	1	4.62e-06
Lifr	2	1	3.99e-06
Galnt14	2	1	3.02e-06
Plcl1	2	1	2.84e-06
3110047P20Rik	2	1	2.77e-06
Tspan9	2	1	2.54e-06
Zdbf2	2	1	1.87e-06
Abtb2	2	1	1.82e-06
Cerk	2	1	1.72e-06
Lmo2	2	1	1.34e-06
Slc1a3	2	1	6.01e-07
Gpr176	2	1	2.24e-07
Eepd1	2	1	1.42e-07
Adcy8	2	1	1.03e-07
Rapgef5	2	1	7.99e-08
Tgfb3	2	1	2.09e-08
Chn2	2	1	1.23e-08
Rnf144b	2	1	8.18e-09
Hs3st4	2	1	2.93e-09
Kcnj4	2	1	2e-09
9930013L23Rik	2	1	6.34e-10
A330050F15Rik	2	1	1.36e-10
Pou3f2	2	1	5.54e-12
Sox5	2	1	2.88e-12
Pygm	2	1	2.63e-13
Gna14	2	1	6.45e-15
Prokr2	2	1	3.79e-15
Egfr	2	1	3.47e-15
Mc4r	2	1	2.43e-15
Pdlim3	2	1	9.52e-18
Chd7	2	1	2.19e-18
E030019B13Rik	2	1	3.46e-25
Snca	0.0476	-4.39	6.91e-15
Synpr	0.0526	-4.25	4.34e-14
Cplx2	0.0588	-4.09	1.02e-13
Cck	0.0667	-3.91	2.37e-09
Fxyd6	0.0714	-3.81	5e-11
Npy	0.0833	-3.58	6.84e-07
Gap43	0.0909	-3.46	5.89e-11
Timp2	0.125	-3	4.83e-13
Marcks	0.143	-2.81	1.39e-08
Zcchc12	0.143	-2.81	1.94e-10
Gng2	0.143	-2.81	2.55e-13
Col25a1	0.167	-2.58	1.6e-09
Tmsb10	0.167	-2.58	1.8e-10
Cacna2d3	0.167	-2.58	1.6e-11
Rasgrf2	0.2	-2.32	8.48e-06
Ppp2r2b	0.2	-2.32	3.04e-10
Cadm1	0.2	-2.32	7.5e-11
6330403K07Rik	0.2	-2.32	1.84e-11
Chd3	0.25	-2	6.99e-05
Cadps2	0.25	-2	1.22e-05
Slc1a2	0.25	-2	5.94e-06
Nr2f1	0.25	-2	2.54e-06
Neto1	0.25	-2	1.82e-06
Tmem132b	0.25	-2	1.46e-06
Atp2c1	0.25	-2	2.77e-07
Slc7a14	0.25	-2	2.42e-07
Pde1a	0.25	-2	1.67e-09
Dynll1	0.25	-2	1.93e-10
Cd81	0.278	-1.85	1.59e-09
Basp1	0.28	-1.84	1.68e-10
Cdk14	0.283	-1.82	1.37e-05
Lars2	0.286	-1.81	0.000975
Gstp1	0.3	-1.74	8.9e-10
Evi5	0.333	-1.58	0.0333
Cap1	0.333	-1.58	0.033
Ntrk3	0.333	-1.58	0.0232
Ybx1	0.333	-1.58	0.0206
Abcf2	0.333	-1.58	0.0184
Stxbp5	0.333	-1.58	0.00755
Anxa6	0.333	-1.58	0.0064
M6pr	0.333	-1.58	0.00633
Slc39a6	0.333	-1.58	0.00594
Dars	0.333	-1.58	0.00266
Abi1	0.333	-1.58	0.00208
Sec13	0.333	-1.58	0.00193
Sprn	0.333	-1.58	0.00101
Smc3	0.333	-1.58	0.000959
Zer1	0.333	-1.58	0.000858
Dtna	0.333	-1.58	0.000719
Slc6a15	0.333	-1.58	0.000717
Trp53i11	0.333	-1.58	0.000583
Ccndbp1	0.333	-1.58	0.000267
L1cam	0.333	-1.58	0.000259
Npcd	0.333	-1.58	9.43e-05
2900055J20Rik	0.333	-1.58	6.99e-05
Satb1	0.333	-1.58	6.75e-05
2610001J05Rik	0.333	-1.58	4.19e-05
Sc4mol	0.333	-1.58	3.5e-05
Snx10	0.333	-1.58	3.06e-05
Ache	0.333	-1.58	7.96e-06
Dusp26	0.333	-1.58	5.94e-06
Rgs12	0.333	-1.58	5.14e-06
Igf1	0.333	-1.58	4.83e-06
Atp1b2	0.333	-1.58	4.18e-06
Reln	0.333	-1.58	3.64e-06
Pak3	0.333	-1.58	2.8e-06
Pea15a	0.333	-1.58	2.34e-06
Hpca	0.333	-1.58	2.01e-06
Oat	0.333	-1.58	1.5e-06
Dpysl3	0.333	-1.58	9.29e-07
Hpcal4	0.333	-1.58	7.46e-07
Sorcs3	0.333	-1.58	7.12e-07
Pnoc	0.333	-1.58	5.92e-07
Asic2	0.333	-1.58	5.32e-07
Celf6	0.333	-1.58	1.42e-07
Kcnc2	0.333	-1.58	1.09e-07
Chrm3	0.333	-1.58	7.99e-08
Tmem50a	0.333	-1.58	6.54e-08
Nr2f2	0.333	-1.58	5.02e-08
Akap2	0.333	-1.58	3.77e-08
Gpr123	0.333	-1.58	1.54e-08
Qpct	0.333	-1.58	1.39e-08
Rab3b	0.333	-1.58	1.38e-08
Tspan2	0.333	-1.58	2.07e-09
Npas3	0.333	-1.58	1.15e-09
Stmn2	0.345	-1.54	2.8e-10
Kctd12	0.35	-1.51	0.0289
Nap1l5	0.361	-1.47	8.89e-10
Ntm	0.364	-1.46	0.00058
Nrxn1	0.364	-1.46	2.41e-07
Tubb5	0.373	-1.42	8.62e-07
Nrip3	0.385	-1.38	5.59e-05
Bcat1	0.4	-1.32	0.00862
Rbms3	0.4	-1.32	0.00254
1810022K09Rik	0.4	-1.32	0.000583
Cntnap2	0.4	-1.32	0.000405
Bcap31	0.4	-1.32	3.62e-05
Tppp	0.4	-1.32	1.71e-05
Aplp1	0.4	-1.32	1.45e-05
Rbm3	0.4	-1.32	4.26e-06
Clu	0.4	-1.32	6.24e-09
Gpm6a	0.408	-1.29	3.79e-10
D3Bwg0562e	0.408	-1.29	0.00698
Atp6v1g1	0.417	-1.26	1.91e-05
Tuba1a	0.427	-1.23	4.65e-09
Ptprn	0.429	-1.22	0.000179
Pld3	0.429	-1.22	3e-05
Grin2b	0.429	-1.22	9.57e-07
Nrxn3	0.431	-1.22	3.64e-06
Sqstm1	0.433	-1.21	0.000391
Ahi1	0.433	-1.21	1.87e-07
Peg3	0.444	-1.17	4.4e-06
Tuba1b	0.462	-1.12	3.1e-06
Pgrmc1	0.462	-1.12	2.88e-06
Lrp8	0.471	-1.08	0.0217
Pgbd5	0.471	-1.08	0.0139
Nrep	0.471	-1.08	0.00645
Cers5	0.471	-1.08	0.00158
Cst3	0.474	-1.08	0.000771
Ids	0.49	-1.03	0.00191
Camk2n1	0.495	-1.01	0.00192
Prkar1b	0.499	-1	2.59e-06
Slc22a23	0.5	-1	0.0499
Rfk	0.5	-1	0.0498
Cant1	0.5	-1	0.0498
Gmpr2	0.5	-1	0.0486
Ctnnbip1	0.5	-1	0.0482
Stard3nl	0.5	-1	0.0481
Tcta	0.5	-1	0.048
Schip1	0.5	-1	0.048
Epn2	0.5	-1	0.0478
Cyb5r3	0.5	-1	0.0473
Numbl	0.5	-1	0.0473
Slco3a1	0.5	-1	0.046
Gpm6b	0.5	-1	0.0457
Ddx39b	0.5	-1	0.0447
Smim18	0.5	-1	0.0441
Zbtb16	0.5	-1	0.044
Flrt1	0.5	-1	0.0437
Pddc1	0.5	-1	0.043
Hbs1l	0.5	-1	0.043
Smarca5-ps	0.5	-1	0.0428
Vps25	0.5	-1	0.0423
Clip1	0.5	-1	0.0419
Hat1	0.5	-1	0.041
Iqcc	0.5	-1	0.0398
Galnt2	0.5	-1	0.039
Sntg1	0.5	-1	0.0376
H2afj	0.5	-1	0.0372
Bbs4	0.5	-1	0.0364
Arhgef25	0.5	-1	0.0363
Tmem29	0.5	-1	0.0363
Fdps	0.5	-1	0.0359
Ascc1	0.5	-1	0.0355
Fam92a	0.5	-1	0.035
Fbxl2	0.5	-1	0.0346
Pgrmc2	0.5	-1	0.0345
Homer2	0.5	-1	0.0345
Dcaf12	0.5	-1	0.0344
Hmgcr	0.5	-1	0.034
Mrps15	0.5	-1	0.0338
Amn1	0.5	-1	0.0334
Mlx	0.5	-1	0.0329
Pygb	0.5	-1	0.0324
Prpf18	0.5	-1	0.0319
Ccdc34	0.5	-1	0.0319
Slc7a4	0.5	-1	0.0318
Grn	0.5	-1	0.0317
Entpd6	0.5	-1	0.031
Cmc1	0.5	-1	0.0304
Lbh	0.5	-1	0.0304
Mta1	0.5	-1	0.0302
Ociad2	0.5	-1	0.0301
Sptssa	0.5	-1	0.0301
Bcl11a	0.5	-1	0.0299
Lrrcc1	0.5	-1	0.0297
G3bp1	0.5	-1	0.0294
1110057K04Rik	0.5	-1	0.0289
Rab11fip2	0.5	-1	0.0286
Ap3s1	0.5	-1	0.0282
Atp1a1	0.5	-1	0.0282
Ptplad1	0.5	-1	0.028
Becn1	0.5	-1	0.028
Rabif	0.5	-1	0.0275
Exoc2	0.5	-1	0.0275
Pim2	0.5	-1	0.0272
A930015D03Rik	0.5	-1	0.0271
Lsm5	0.5	-1	0.0269
Dda1	0.5	-1	0.0264
Micu1	0.5	-1	0.0261
Abhd11	0.5	-1	0.026
4833420G17Rik	0.5	-1	0.0259
Qdpr	0.5	-1	0.0255
Ap3s2	0.5	-1	0.0247
Josd2	0.5	-1	0.0234
Yipf1	0.5	-1	0.023
Clmp	0.5	-1	0.0224
Btg1	0.5	-1	0.0223
Cd3eap	0.5	-1	0.0218
Dscam	0.5	-1	0.0209
Lmtk3	0.5	-1	0.0206
Kcnj9	0.5	-1	0.0205
Imp3	0.5	-1	0.0202
Sec61a1	0.5	-1	0.02
Ptpro	0.5	-1	0.0198
Kat7	0.5	-1	0.0197
3110002H16Rik	0.5	-1	0.0197
Cry2	0.5	-1	0.0197
1700037H04Rik	0.5	-1	0.0191
4933409K07Rik_loc3	0.5	-1	0.0191
Sap30bp	0.5	-1	0.0189
Cnksr2	0.5	-1	0.0182
Tmed10	0.5	-1	0.0178
Klhl2	0.5	-1	0.0178
Sec23a	0.5	-1	0.0173
Tbrg1	0.5	-1	0.0171
Rnf145	0.5	-1	0.0171
Mboat7	0.5	-1	0.0167
Rap1gds1	0.5	-1	0.0166
Lsm3	0.5	-1	0.0162
Ubash3b	0.5	-1	0.0162
Tex2	0.5	-1	0.0162
Jakmip2	0.5	-1	0.0162
Gabrb1	0.5	-1	0.0162
A730017C20Rik	0.5	-1	0.0156
Ngrn	0.5	-1	0.0156
Aprt	0.5	-1	0.0155
Agpat5	0.5	-1	0.0152
Adcy2	0.5	-1	0.0148
Bicd1	0.5	-1	0.0148
1500011B03Rik	0.5	-1	0.0146
Dmd	0.5	-1	0.0138
Car2	0.5	-1	0.0133
Cwc22	0.5	-1	0.0133
Ehmt1	0.5	-1	0.0133
Rasgef1a	0.5	-1	0.0133
Gpr158	0.5	-1	0.0133
Dalrd3	0.5	-1	0.0131
Tenm4	0.5	-1	0.0131
Sez6l	0.5	-1	0.0131
Creg2	0.5	-1	0.0131
0610009B22Rik	0.5	-1	0.0127
Fam98b	0.5	-1	0.0127
Mlec	0.5	-1	0.0123
Glyr1	0.5	-1	0.0121
Lgals8	0.5	-1	0.0119
Samd4	0.5	-1	0.0114
Syne1_loc2	0.5	-1	0.0108
Hmgn2	0.5	-1	0.0107
Ccdc85a	0.5	-1	0.0106
Rlim	0.5	-1	0.0105
2900056M20Rik	0.5	-1	0.0104
Nr2c2ap	0.5	-1	0.0104
Cdkl2	0.5	-1	0.0102
Atg5	0.5	-1	0.01
Gnpda2	0.5	-1	0.00951
Nudt11	0.5	-1	0.0095
Pcnx	0.5	-1	0.00928
Stx4a	0.5	-1	0.00909
Arhgdig	0.5	-1	0.00829
Endod1	0.5	-1	0.00807
Arhgdia	0.5	-1	0.00784
Nrbp2	0.5	-1	0.00774
Supt16	0.5	-1	0.00722
Pbdc1	0.5	-1	0.00698
Tmem14a	0.5	-1	0.00665
Sec23b	0.5	-1	0.00659
Flot1	0.5	-1	0.00643
Mal2	0.5	-1	0.00634
Mir703	0.5	-1	0.00634
Tspan6	0.5	-1	0.00608
Mir22hg	0.5	-1	0.00601
Dlg1	0.5	-1	0.0056
Spcs2	0.5	-1	0.00559
Vstm2a	0.5	-1	0.00537
Btbd9	0.5	-1	0.00524
Ap1m1	0.5	-1	0.00514
2410002F23Rik	0.5	-1	0.00514
Pdcl3	0.5	-1	0.00513
Pex2	0.5	-1	0.00479
Crebrf	0.5	-1	0.00476
Unc5a	0.5	-1	0.0046
4930506M07Rik	0.5	-1	0.00455
Etl4	0.5	-1	0.00453
Mllt3	0.5	-1	0.00446
Fam96b	0.5	-1	0.00437
Klf13	0.5	-1	0.00425
Sfxn1	0.5	-1	0.00398
Ece1	0.5	-1	0.0038
Arpc5	0.5	-1	0.00377
Slc6a7	0.5	-1	0.00367
Tprgl	0.5	-1	0.00363
Psmd11	0.5	-1	0.00361
Dock9	0.5	-1	0.00354
Bod1l	0.5	-1	0.00347
Dnajc12	0.5	-1	0.00345
Slc7a11	0.5	-1	0.00339
Sqle	0.5	-1	0.0032
Sorbs1	0.5	-1	0.00307
Slitrk5	0.5	-1	0.0029
Erdr1	0.5	-1	0.00288
Pitpnc1	0.5	-1	0.00282
Dnal1	0.5	-1	0.00282
Wdr1	0.5	-1	0.00273
Bnip3	0.5	-1	0.00267
Pcdh9	0.5	-1	0.00239
Psme1	0.5	-1	0.00236
Serpine2	0.5	-1	0.00218
Mmd	0.5	-1	0.0021
Rhob	0.5	-1	0.00208
Acat2	0.5	-1	0.00198
Tprkb	0.5	-1	0.00195
Bcas2	0.5	-1	0.00179
Arl6	0.5	-1	0.00177
Fam213b	0.5	-1	0.00177
Rwdd2a	0.5	-1	0.0017
Dpm1	0.5	-1	0.00166
Nucb2	0.5	-1	0.00159
Gng10	0.5	-1	0.00149
Spats2l	0.5	-1	0.00141
Ptprz1	0.5	-1	0.00139
Ccnd2	0.5	-1	0.00138
Wbp5	0.5	-1	0.00137
Bex4	0.5	-1	0.00131
Runx1t1	0.5	-1	0.00121
Rgs8	0.5	-1	0.00114
Add2	0.5	-1	0.00114
Maoa	0.5	-1	0.00105
Fbxw7	0.5	-1	0.000991
Fabp5	0.5	-1	0.000968
Ralgps2	0.5	-1	0.000939
1810037I17Rik	0.5	-1	0.000862
Kdsr	0.5	-1	0.000842
Sema3c	0.5	-1	0.000801
Nap1l3	0.5	-1	0.000801
Ildr2	0.5	-1	0.000729
Marcksl1	0.5	-1	0.000719
B3galt2	0.5	-1	0.000719
Chga	0.5	-1	0.000708
Gnai2	0.5	-1	0.000667
Aip	0.5	-1	0.000664
Pfn2	0.5	-1	0.000624
Arnt2	0.5	-1	0.000539
Elovl5	0.5	-1	0.000483
Nipsnap3b	0.5	-1	0.00048
Agpat4	0.5	-1	0.000477
Cav2	0.5	-1	0.000475
Atl1	0.5	-1	0.000445
Resp18	0.5	-1	0.000412
Pbx1	0.5	-1	0.000401
Miat	0.5	-1	0.000395
Tmx1	0.5	-1	0.000393
Sel1l3	0.5	-1	0.000383
Prmt2	0.5	-1	0.000379
Usp29	0.5	-1	0.000359
Pnck	0.5	-1	0.000333
Sdc3	0.5	-1	0.000316
Bex1	0.5	-1	0.000285
Unc5d	0.5	-1	0.000266
Sri	0.5	-1	0.00021
Hnmt	0.5	-1	0.000204
Cdh2	0.5	-1	0.000202
Ctxn2	0.5	-1	0.000189
Cpne5	0.5	-1	0.000166
Hap1	0.5	-1	0.000165
Fdft1	0.5	-1	0.000136
Grik1	0.5	-1	0.000123
Med10	0.5	-1	0.000116
Lix1	0.5	-1	0.000113
Tubb2b	0.5	-1	0.000107
Stx1a	0.5	-1	0.000101
Dync1i1	0.5	-1	7.76e-05
Cnih3	0.5	-1	6.88e-05
Cdh11	0.5	-1	6.43e-05
Enpp2	0.5	-1	6.43e-05
Magi2	0.5	-1	6.27e-05
Ldha	0.5	-1	5.78e-05
E130309F12Rik	0.5	-1	5.14e-05
Cdr1	0.5	-1	5.02e-05
Npy1r	0.5	-1	4.04e-05
Rbfox3	0.5	-1	3.96e-05
Mapre1	0.5	-1	3.92e-05
Grin3a	0.5	-1	3.86e-05
Nt5dc3	0.5	-1	3.57e-05
A830018L16Rik	0.5	-1	3.24e-05
Sh3bgrl3	0.5	-1	3.09e-05
Elavl4	0.5	-1	3.09e-05
Btbd11	0.5	-1	3.07e-05
Gnb4	0.5	-1	3.06e-05
Scn3b	0.5	-1	2.95e-05
Pcdh10	0.5	-1	2.94e-05
Wnt5a	0.5	-1	2.61e-05
Hypk	0.5	-1	2.52e-05
Hn1	0.5	-1	2.12e-05
Uchl1	0.5	-1	2.09e-05
Grik2	0.5	-1	1.98e-05
Chst1	0.5	-1	1.79e-05
Cxcl14	0.5	-1	1.66e-05
Zfp385b	0.5	-1	1.37e-05
Shisa9	0.5	-1	8.78e-06
Nell1	0.5	-1	6.9e-06
Stmn1	0.5	-1	6.43e-06
Bai2	0.5	-1	6.25e-06
Dkk3	0.5	-1	5.53e-06
Ptprm	0.5	-1	4.35e-06
Tmem91	0.5	-1	4.26e-06
Gng4	0.5	-1	3.58e-06
Brinp3	0.5	-1	1.23e-06
Sox2	0.5	-1	1.21e-06
Gda	0.5	-1	5.92e-07
Adarb2	0.5	-1	5.9e-07
Eps8	0.5	-1	5.89e-07
