# Supplementary material for: Diversity of Interneurons in the Dorsal Striatum Revealed by Single-Cell RNA Sequencing and PatchSeq
Source: Cell Rep. 2018 Aug 24;24(8):2179–2190.e7. doi: 10.1016/j.celrep.2018.07.053 (PMC6117871; doi:10.1016/j.celrep.2018.07.053)
Supplement: Table S6. Oligos Used for Tagmentation of cDNA before Sequencing, Related to the Key Resources Table and Figure 1 [file mmc5.xlsx]

## Sheet: Sheet1
Table S6. Oligos used for tagmentation of cDNA prior to sequencing. Related to Key Resource Table and Figure 1.
C1/ PatchSeq Template switching oligo: C1-P1-RNA-TSO Bio-AAUGAUACGGCGACCACCGAUNNNNNGGG	Zeisel et al., 2015	PMID: 25700174
	Fuzik et al. 2015	PMID: 26689544
C1/ PatchSeq Reverse transcription primer: C1-P1-T31	Zeisel et al., 2015	PMID: 25700174
Bio-AATGATACGGCGACCACCGATCGTTTTTTTTTTTTTTTTTTTTTTTTTTTTTTT	Fuzik et al. 2015	PMID: 26689544
C1/ PatchSeq amplification:	Zeisel et al., 2015	PMID: 25700174
C1-P1-PCR-2: Bio-GAATGATACGGCGACCACCGAT	Fuzik et al. 2015	PMID: 26689544
C1/ PatchSeq sequencing/index read primer:	Zeisel et al., 2015	PMID: 25700174
C1-TN5-U PHO-CTGTCTCTTATACACATCTGACGC	Fuzik et al. 2015	PMID: 26689544
Index C1-TN5-1 to 25	Zeisel et al., 2015	PMID: 25700174
C1-TN5-1 CAAGCAGAAGACGGCATACGACGTCTAATGCGTCAGATG
TGTATAAGAGACAG
C1-TN5-2 CAAGCAGAAGACGGCATACGAAGACTCGTGCGTCAGAT
GTGTATAAGAGACAG
C1-TN5-3 CAAGCAGAAGACGGCATACGAGCACGTCAGCGTCAGATG
TGTATAAGAGACAG
C1-TN5-4 CAAGCAGAAGACGGCATACGATCAACGACGCGTCAGATG
TGTATAAGAGACAG
C1-TN5-5 CAAGCAGAAGACGGCATACGAATTTAGCGGCGTCAGAT
GTGTATAAGAGACAG
C1-TN5-6 CAAGCAGAAGACGGCATACGAATACAGACGCGTCAGAT
GTGTATAAGAGACAG
C1-TN5-7 CAAGCAGAAGACGGCATACGATGCGTAGGGCGTCAGA
TGTGTATAAGAGACAG
C1-TN5-8 CAAGCAGAAGACGGCATACGATGGAGCTCGCGTCAG
ATGTGTATAAGAGACAG
C1-TN5-9 CAAGCAGAAGACGGCATACGATGAATACCGCGTCAG
ATGTGTATAAGAGACAG
C1-TN5-10 CAAGCAGAAGACGGCATACGATCTCACACGCGTCAG
ATGTGTATAAGAGACAG
C1-TN5-11 CAAGCAGAAGACGGCATACGATACTGGTAGCGTCAG
ATGTGTATAAGAGACAG
C1-TN5-12 CAAGCAGAAGACGGCATACGAACGATAGGGCGTCAG
ATGTGTATAAGAGACAG
C1-TN5-13 CAAGCAGAAGACGGCATACGAGATGTCGAGCGTCAG
ATGTGTATAAGAGACAG
C1-TN5-14 CAAGCAGAAGACGGCATACGATTACGGGTGCGTCAG
ATGTGTATAAGAGACAG
C1-TN5-15 CAAGCAGAAGACGGCATACGACACAGCATGCGTCAG
ATGTGTATAAGAGACAG
C1-TN5-16 CAAGCAGAAGACGGCATACGACTTTGACAGCGTCAGA
TGTGTATAAGAGACAG
C1-TN5-17 CAAGCAGAAGACGGCATACGACCTTCAAGGCGTCAG
ATGTGTATAAGAGACAG
C1-TN5-18 CAAGCAGAAGACGGCATACGAGAGTCCTGGCGTCA
GATGTGTATAAGAGACAG
C1-TN5-19 CAAGCAGAAGACGGCATACGACACACTGAGCGTCAGA
TGTGTATAAGAGACAG
C1-TN5-20 CAAGCAGAAGACGGCATACGAGTTACAGGGCGTCAG
ATGTGTATAAGAGACAG
C1-TN5-21 CAAGCAGAAGACGGCATACGAGGACCTTTGCGTCAGAT
GTGTATAAGAGACAG
C1-TN5-22 CAAGCAGAAGACGGCATACGATTCCGTTCGCGTCAGA
TGTGTATAAGAGACAG
C1-TN5-23 CAAGCAGAAGACGGCATACGAACTGTTTGGCGTCA
GATGTGTATAAGAGACAG
C1-TN5-24 CAAGCAGAAGACGGCATACGAAAGTGGCTGCGTCAGAT
GTGTATAAGAGACAG
C1-TN5-25 CAAGCAGAAGACGGCATACGACTGTACAAGCGTCAGATG
TGTATAAGAGACAG
Index C1-TN5-26 to 50	Zeisel et al., 2015	PMID: 25700174
C1-TN5-26 CAAGCAGAAGACGGCATACGACGCAAAGTGCGTCAG
ATGTGTATAAGAGACAG
C1-TN5-27 CAAGCAGAAGACGGCATACGAGTGCATGAGCGTCAG
ATGTGTATAAGAGACAG
C1-TN5-28 CAAGCAGAAGACGGCATACGAGTCATTAGGCGTCA
GATGTGTATAAGAGACAG
C1-TN5-29 CAAGCAGAAGACGGCATACGAAGCTCCTTGCGTCA
GATGTGTATAAGAGACAG
C1-TN5-30 CAAGCAGAAGACGGCATACGATCACCCGAGCGTC
AGATGTGTATAAGAGACAG
C1-TN5-31 CAAGCAGAAGACGGCATACGAGTTGCCACGCG
TCAGATGTGTATAAGAGACAG
C1-TN5-32 CAAGCAGAAGACGGCATACGATGTACCAAGC
GTCAGATGTGTATAAGAGACAG
C1-TN5-33 CAAGCAGAAGACGGCATACGAAACGAGGTGCGTCA
GATGTGTATAAGAGACAG
C1-TN5-34 CAAGCAGAAGACGGCATACGAAGCCACCAGCGTC
AGATGTGTATAAGAGACAG
C1-TN5-35 CAAGCAGAAGACGGCATACGAGGTAATCAGCGTC
AGATGTGTATAAGAGACAG
C1-TN5-36 CAAGCAGAAGACGGCATACGACCAGTCCAGCG
TCAGATGTGTATAAGAGACAG
C1-TN5-37 CAAGCAGAAGACGGCATACGAACCTCAGCGCGTC
AGATGTGTATAAGAGACAG
C1-TN5-38 CAAGCAGAAGACGGCATACGAGGTGGACTGCGTC
AGATGTGTATAAGAGACAG
C1-TN5-39 CAAGCAGAAGACGGCATACGAGACAAACCGCG
TCAGATGTGTATAAGAGACAG
C1-TN5-40 CAAGCAGAAGACGGCATACGATAACTCCGGCGT
CAGATGTGTATAAGAGACAG
C1-TN5-41 CAAGCAGAAGACGGCATACGAACACCGTGGCGT
CAGATGTGTATAAGAGACAG
C1-TN5-42 CAAGCAGAAGACGGCATACGAGTAGAACGGCGT
CAGATGTGTATAAGAGACAG
C1-TN5-43 CAAGCAGAAGACGGCATACGAGGATTGACGCG
TCAGATGTGTATAAGAGACAG
C1-TN5-44 CAAGCAGAAGACGGCATACGAACGTATCCGC
GTCAGATGTGTATAAGAGACAG
C1-TN5-45 CAAGCAGAAGACGGCATACGATTCGGAAAGCGT
CAGATGTGTATAAGAGACAG
C1-TN5-46 CAAGCAGAAGACGGCATACGAAGTTGTGTGCGT
CAGATGTGTATAAGAGACAG
C1-TN5-47 CAAGCAGAAGACGGCATACGAAAGCACATGCGTCA
GATGTGTATAAGAGACAG
C1-TN5-48 CAAGCAGAAGACGGCATACGACTGTCATTGCGTC
AGATGTGTATAAGAGACAG
C1-TN5-49 CAAGCAGAAGACGGCATACGAGTCCTATAGCGTC
AGATGTGTATAAGAGACAG
C1-TN5-50 CAAGCAGAAGACGGCATACGACTACGCTGGCGTCA
GATGTGTATAAGAGACAG
Index C1-TN5-51 to 75	Zeisel et al., 2015	PMID: 25700174
C1-TN5-51 CAAGCAGAAGACGGCATACGAGGGATTGTGCGTCA
GATGTGTATAAGAGACAG
C1-TN5-52 CAAGCAGAAGACGGCATACGATGATGTAGGCGTCA
GATGTGTATAAGAGACAG
C1-TN5-53 CAAGCAGAAGACGGCATACGATTCGCTGTGCGTC
AGATGTGTATAAGAGACAG
C1-TN5-54 CAAGCAGAAGACGGCATACGAGAAGACTTGCGT
CAGATGTGTATAAGAGACAG
C1-TN5-55 CAAGCAGAAGACGGCATACGATCTGGGCAGCGTC
AGATGTGTATAAGAGACAG
C1-TN5-56 CAAGCAGAAGACGGCATACGACAACTAGAGCGTCA
GATGTGTATAAGAGACAG
C1-TN5-57 CAAGCAGAAGACGGCATACGACCATGGGAGCGTC
AGATGTGTATAAGAGACAG
C1-TN5-58 CAAGCAGAAGACGGCATACGAATGCGACGGCGTC
AGATGTGTATAAGAGACAG
C1-TN5-59 CAAGCAGAAGACGGCATACGAGAGGGTAGGCG
TCAGATGTGTATAAGAGACAG
C1-TN5-60 CAAGCAGAAGACGGCATACGACGGGTGAAGCGT
CAGATGTGTATAAGAGACAG
C1-TN5-61 CAAGCAGAAGACGGCATACGAGCCATCTTGCGTC
AGATGTGTATAAGAGACAG
C1-TN5-62 CAAGCAGAAGACGGCATACGAGCATAATCGCG
TCAGATGTGTATAAGAGACAG
C1-TN5-63 CAAGCAGAAGACGGCATACGATCTATGGTGCGT
CAGATGTGTATAAGAGACAG
C1-TN5-64 CAAGCAGAAGACGGCATACGAAGGACTTAGCGT
CAGATGTGTATAAGAGACAG
C1-TN5-65 CAAGCAGAAGACGGCATACGACGTGATTCGCGT
CAGATGTGTATAAGAGACAG
C1-TN5-66 CAAGCAGAAGACGGCATACGAACTAGCGAGCGT
CAGATGTGTATAAGAGACAG
C1-TN5-67 CAAGCAGAAGACGGCATACGAGTAACTCCGCGT
CAGATGTGTATAAGAGACAG
C1-TN5-68 CAAGCAGAAGACGGCATACGACGGAAGTGGCGT
CAGATGTGTATAAGAGACAG
C1-TN5-69 CAAGCAGAAGACGGCATACGACCGAGTACGCGT
CAGATGTGTATAAGAGACAG
C1-TN5-70 CAAGCAGAAGACGGCATACGAGACGCAATGCGTC
AGATGTGTATAAGAGACAG
C1-TN5-71 CAAGCAGAAGACGGCATACGAACCTGGAGGCGTC
AGATGTGTATAAGAGACAG
C1-TN5-72 CAAGCAGAAGACGGCATACGACATGGGTTGCGTC
AGATGTGTATAAGAGACAG
C1-TN5-73 CAAGCAGAAGACGGCATACGAATTCCTAGGCGTCAG
ATGTGTATAAGAGACAG
C1-TN5-74 CAAGCAGAAGACGGCATACGAAATCATGCGCGTCA
GATGTGTATAAGAGACAG
C1-TN5-75 CAAGCAGAAGACGGCATACGAGCTTCCCTGCGTCAG
ATGTGTATAAGAGACAG
Index C1-TN5-76 to 96	Zeisel et al., 2015	PMID: 25700174
C1-TN5-76 CAAGCAGAAGACGGCATACGAAGGTAAAGGCGT
CAGATGTGTATAAGAGACAG
C1-TN5-77 CAAGCAGAAGACGGCATACGACCACAACTGCGTCA
GATGTGTATAAGAGACAG
C1-TN5-78 CAAGCAGAAGACGGCATACGAACAGGCATGCGTC
AGATGTGTATAAGAGACAG
C1-TN5-79 CAAGCAGAAGACGGCATACGATTTGTGTCGCGT
CAGATGTGTATAAGAGACAG
C1-TN5-80 CAAGCAGAAGACGGCATACGATGAGCATAGCGTC
AGATGTGTATAAGAGACAG
C1-TN5-81 CAAGCAGAAGACGGCATACGATTAGACGCGCGTC
AGATGTGTATAAGAGACAG
C1-TN5-82 CAAGCAGAAGACGGCATACGACGCTTGCTGCGT
CAGATGTGTATAAGAGACAG
C1-TN5-83 CAAGCAGAAGACGGCATACGAAGTCTGCCGCGTC
AGATGTGTATAAGAGACAG
C1-TN5-84 CAAGCAGAAGACGGCATACGACATAGTCGGCGT
CAGATGTGTATAAGAGACAG
C1-TN5-85 CAAGCAGAAGACGGCATACGATCTTGCTGGCGTC
AGATGTGTATAAGAGACAG
C1-TN5-86 CAAGCAGAAGACGGCATACGAGGGACAACGCGT
CAGATGTGTATAAGAGACAG
C1-TN5-87 CAAGCAGAAGACGGCATACGAATATTCCCGCGTC
AGATGTGTATAAGAGACAG
C1-TN5-88 CAAGCAGAAGACGGCATACGATGTTAAGCGCGTC
AGATGTGTATAAGAGACAG
C1-TN5-89 CAAGCAGAAGACGGCATACGATACGCCTCGCGTC
AGATGTGTATAAGAGACAG
C1-TN5-90 CAAGCAGAAGACGGCATACGACACTTATCGCGTCA
GATGTGTATAAGAGACAG
C1-TN5-91 CAAGCAGAAGACGGCATACGAACCGCTAAGCGTC
AGATGTGTATAAGAGACAG
C1-TN5-92 CAAGCAGAAGACGGCATACGATAAGGTCCGCGTC
AGATGTGTATAAGAGACAG
C1-TN5-93 CAAGCAGAAGACGGCATACGAGAAAGGTGGCGTC
AGATGTGTATAAGAGACAG
C1-TN5-94 CAAGCAGAAGACGGCATACGAACGTTGTAGCGTC
AGATGTGTATAAGAGACAG
C1-TN5-95 CAAGCAGAAGACGGCATACGAGCAGAGAAGCGT
CAGATGTGTATAAGAGACAG
C1-TN5-96 CAAGCAGAAGACGGCATACGAGCATTTGGGCGTC
AGATGTGTATAAGAGACAG
STRT-seq-2i Lysis/reverse transcription: STRT-P1-T31	Hochgerner et al., 2017	PMID: 29180631
5′Bio-AATGATACGGCGACCACCGATCG-TTTTTTTTTTTTTTTTTTTTTTTTTTTTTTT
STRT-seq-2i Lysis/reverse transcription: P1B-UMI-RNA-TSO	Hochgerner et al., 2017	PMID: 29180631
5′Bio-rCrTrArCrArCrGrArCrGrCrTrCrTrTrCrCrGrArTrCrT-rNrNrNrNrNrN-rGrGrG
STRT-seq-2i PCR1: DI-PCR-P1A	Hochgerner et al., 2017	PMID: 29180631
5′Bio-AATGATACGGCGACCACCGA
STRT-seq-2i PCR1: DI-P1A-idx[1–32]-P1B	Hochgerner et al., 2017	PMID: 29180631
5′Bio-AATGATACGGCGACCACCGAGATCTACAC-XXXXX-CTACACGACGCTCTTCCGATC
STRT-seq-2i Tagmentation: STRT-Tn5-Idx[1–96]	Hochgerner et al., 2017	PMID: 29180631
CAAGCAGAAGACGGCATACGA-YYYYYYYY-GCGTCAGATGTGTATAAGAGACAG
STRT-seq-2i Tagmentation: STRT-TN5-U	Hochgerner et al., 2017	PMID: 29180631
5′PHO-CTGTCTCTTATACACATCTGACGC
STRT-seq-2i PCR2: P1_2nd_PCR	Hochgerner et al., 2017	PMID: 29180631
AATGATACGGCGACCACCGAGATC
STRT-seq-2i PCR2: P2_2nd_PCR	Hochgerner et al., 2017	PMID: 29180631
CAAGCAGAAGACGGCATACGAGAT
STRT-seq-2i Sequencing: DI-Read1-Seq	Hochgerner et al., 2017	PMID: 29180631
ATGATACGGCGACCACCGAGATCTACAC-NNNNNN-CTACACGACGCTCTTCCGATCT
STRT-seq-2i Sequencing: STRT-Tn5-U	Hochgerner et al., 2017	PMID: 29180631
5′PHO-CTGTCTCTTATACACATCTGACGC
STRT-seq-2i Sequencing: DI_idxP1A-Seq	Hochgerner et al., 2017	PMID: 29180631
AATGATACGGCGACCACCGAGATCTACAC
